# Supplementary material for: Herbal Medicines for the Treatment of Active Ulcerative Colitis: A Systematic Review and Meta-Analysis
Source: Nutrients. 2024 Mar 23;16(7):934. doi: 10.3390/nu16070934 (PMC11013716; doi:10.3390/nu16070934)
Supplement: Supplementary file 1 [file nutrients-16-00934-s001.zip]

Archive with 1 entries (1 files):
- nutrients-2893281-supplementary.pdf
